# Supplementary material for: Whole-genome sequencing-based species classification, multilocus sequence typing, and antibiotic resistance mechanisms of the clinical Aeromonas complex
Source: Front Microbiol. 2025 Feb 25;16:1473150. doi: 10.3389/fmicb.2025.1473150 (PMC11893600; doi:10.3389/fmicb.2025.1473150)
Supplement: Supplementary file 3 [file Table_3.xlsx]

## Sheet: Sheet1
		First-generation cephalosporin	Second-generation cephalosporin	Third-generation cephalosporins		Fourth-generation cephalosporins	Monobactam	Carbapenems		Penicillins	Class A				Class B						Class C				Class D
	ID	Cefazolin	Cefoxitin	Cefotaxime	Ceftriaxone	Cefepime	Aztreonam	Imipenem	Meropenem	Penicillin G	blaPER	blaRSA	blaCTX-M	blaTEM	cphA	blaIMP	blaAFM	blaimiH	blaNDM	blaVIM	blaMOX	cepS	blaAQU	blaTRU	blaOXA
A.caviae	12	512	512	0.5	1	0.25	0.06	0.5	0.015	1024	/	/	/	/	/	/	/	/	/	/	blaMOX-3	/	/	/	blaoxa-504
	30	8	<1	0.25	0.25	0.25	0.06	0.25	0.015	64	/	/	/	/	/	/	/	/	/	/	blaMOX-8	/	/	/	blaoxa-504
	38	128	16	0.25	0.5	0.25	0.06	0.25	0.03	2048	/	/	/	/	/	/	/	/	/	/	blaMOX-12	/	/	/	blaoxa-780, blaoxa-2
	46	1024	1024	32	128	4	0.5	0.25	0.015	2048	/	/	blaCTX-M-3	blaTEM-1	/	/	/	/	/	/	blaMOX-3	/	/	/	blaoxa-504
	47	256	32	0.5	1	0.25	0.125	0.5	0.03	2048	/	/	/	/	/	/	/	/	/	/	blaMOX-12	/	/	/	blaoxa-780
	52	64	16	0.25	0.25	0.125	0.06	0.25	0.015	2048	/	/	/	/	/	/	/	/	/	/	blaMOX-12	/	/	/	blaoxa-504
	53	64	16	0.25	0.25	0.125	0.06	0.25	0.015	2048	/	/	/	/	/	/	/	/	/	/	blaMOX-12	/	/	/	blaoxa-504
	54	32	2	0.25	0.25	0.125	0.06	0.25	0.015	1024	/	/	/	/	/	/	/	/	/	/	blaMOX-12	/	/	/	blaoxa-504
	62	>1024	256	>16	>128	>16	0.5	1	4	>2048	/	blaRSA-1	/	/	/	blaIMP-26	/	/	/	/	blaMOX-12	/	/	/	blaoxa-780
	63	>1024	256	>16	>128	>16	0.25	2	4	>2048	/	/	/	/	/	/	/	/	blaNDM-1	/	blaMOX-12	/	/	/	blaoxa-504, blaoxa-1
	64	>1024	>512	>16	128	0.5	2	0.25	0.03	2048	/	/	/	/	/	/	/	/	/	/	blaMOX-12	/	/	/	blaoxa-504
	69	256	1024	0.5	1	0.25	0.06	0.25	0.015	1024	/	/	/	/	/	/	/	/	/	/	blaMOX-3	/	/	/	blaoxa-504
	72	128	32	0.25	1	0.5	0.125	0.5	0.06	2048	/	/	/	/	/	/	/	/	/	/	blaMOX-12	/	/	/	blaoxa-780
	82	128	16	0.5	0.5	0.5	0.06	0.25	0.015	2048	/	/	/	/	/	/	/	/	/	/	blaMOX-12	/	/	/	blaoxa-780, blaoxa-1, blaoxa-10
	83	128	16	0.5	0.5	0.5	0.06	0.25	0.015	>2048	/	/	/	/	/	/	/	/	/	/	blaMOX-12	/	/	/	blaoxa-780, blaoxa-1, blaoxa-10
	88	128	8	0.25	0.25	0.25	0.03	0.5	0.015	2048	/	/	/	/	/	/	/	/	/	/	blaMOX-12	/	/	/	blaoxa-504
	89	512	1024	0.25	0.5	0.125	0.03	0.25	0.03	1024	/	/	/	/	/	/	/	/	/	/	blaMOX-3	/	/	/	blaoxa-504
	93	512	1024	0.25	0.5	0.125	0.03	0.25	0.015	1024	/	/	/	/	/	/	/	/	/	/	blaMOX-3	/	/	/	blaoxa-780
	95	512	32	0.25	0.5	0.25	0.06	0.5	0.03	>2048	/	/	/	/	/	/	/	/	/	/	blaMOX-12	/	/	/	blaoxa-504
	96	128	16	0.125	0.5	0.125	0.03	0.25	0.015	2048	/	/	/	/	/	/	/	/	/	/	blaMOX-12	/	/	/	blaoxa-504
	105	128	128	0.06	0.125	0.06	0.03	0.25	0.015	1024	/	/	/	/	/	/	/	/	/	/	blaMOX-12	/	/	/	blaoxa-504
	108	32	16	0.25	0.25	0.125	0.06	0.25	0.015	2048	/	/	/	/	/	/	/	/	/	/	blaMOX-12	/	/	/	blaoxa-504
	114	>1024	>512	>16	.>128	>16	>16	4	4	>2048	/	/	blaCTX-M-15	blaTEM-1	/	/	/	/	blaNDM-1	/	/	/	/	/	blaoxa-504
	117	1024	>512	>16	>128	>16	>16	1	0.25	>2048	blaPER-3	/	/	/	/	/	blaAFM-1	/	/	/	blaMOX-8	/	/	/	blaoxa-504, blaoxa-1
	122	>1024	>512	>16	.>128	>16	>16	1	4	>2048	/	/	blaCTX-M-15	blaTEM-1	/	/	/	/	blaNDM-1	/	/	/	/	/	blaoxa-9
	123	16	<1	0.03	0.25	0.06	0.03	0.25	0.015	1024	/	/	/	/	/	/	/	/	/	/	blaMOX-12	/	/	/	blaoxa-780
	137	64	8	0.25	0.25	0.25	0.06	0.25	0.015	2048	/	/	/	/	/	/	/	/	/	/	blaMOX-12	/	/	/	blaoxa-504, blaoxa-1
A.hydrophila	9	64	16	0.125	0.25	0.125	0.06	0.5	0.03	2048	/	/	/	/	/	/	/	blaimiH	/	/	/	/	/	/	blaoxa-726
	15	8	<1	0.125	0.25	0.06	0.06	0.5	0.03	2048	/	/	/	/	cphA2	/	/	/	/	/	/	/	/	/	blaoxa-726
	16	8	<1	0.125	0.25	0.06	0.06	0.5	0.015	2048	/	/	/	/	cphA2	/	/	/	/	/	/	/	/	/	blaoxa-726
	22	64	16	0.125	0.25	0.125	0.06	0.5	0.03	2048	/	/	/	/	cphA2	/	/	/	/	/	/	/	/	/	blaoxa-726
	56	16	2	0.06	0.03	0.125	0.03	0.25	0.008	2048	/	/	/	blaTEM-1	/	/	/	blaimiH	/	/	/	/	/	/	blaoxa-724
	67	256	16	0..125	0.25	0.06	0.06	0.5	0.03	1024	/	/	/	/	cphA2	/	/	/	/	/	/	cepS	/	/	blaoxa-726
	73	32	4	0.03	0.03	0.06	0.03	0.5	0.03	2048	/	/	/	/	/	/	/	blaimiH	/	/	/	/	/	/	blaoxa-726
	87	32	2	0.125	0.25	0.06	0.03	0.5	0.015	2048	/	/	/	/	cphA2	/	/	/	/	/	/	/	/	/	blaoxa-726
	94	32	8	0.06	0.125	0.06	0.03	0.5	0.03	1024	/	/	/	/	/	/	/	blaimiH	/	/	/	/	/	/	blaoxa-726
	110	16	2	0.06	0.125	0.125	0.06	0.5	0.03	1024	/	/	/	/	cphA2	/	/	/	/	/	/	cepS	/	/	blaoxa-726, blaoxa-21
	120	128	8	0.125	0.25	0.125	0.06	0.5	0.03	1024	/	/	/	/	/	/	/	blaimiH	/	/	/	cepS	/	/	blaoxa-726
	124	1024	>512	>16	>128	4	>16	0.5	0.03	>2048	blaPER-3	/	/	/	/	/	/	blaimiH	/	/	blaMOX-3	cepS	/	/	blaoxa-726, blaoxa-1, blaoxa-10
	125	>1024	>512	>16	>128	0.25	0.25	1	0.125	>2048	/	/	/	/	/	/	/	blaimiH	/	blaVIM-2	/	/	/	/	blaoxa-726
	127	128	4	0.125	0.25	0.125	0.03	0.5	0.03	>2048	/	/	/	/	cphA2	/	/	/	/	/	/	/	/	/	blaoxa-726
	128	128	4	>16	>128	0.25	2	0.5	0.03	>2048	/	/	/	/	cphA2	/	/	/	/	/	/	/	/	/	blaoxa-726
	132	128	8	0.125	0.25	0.06	0.06	0.5	0.015	2048	/	/	/	/	cphA3	/	/	/	/	/	/	/	/	/	blaoxa-726
	133	32	8	0.06	0.25	0.06	0.03	0.25	0.015	2048	/	/	/	/	/	/	/	blaimiH	/	/	/	/	/	/	blaoxa-724
	134	32	2	0.06	0.125	0.06	0.03	0.5	0.03	1024	/	/	/	/	/	/	/	blaimiH	/	/	/	/	/	/	blaoxa-726
	140	32	4	0.06	0.125	0.125	0.06	0.5	0.03	2048	/	/	/	/	/	/	/	blaimiH	/	/	/	/	/	/	blaoxa-726
	141	32	4	0.06	0.125	0.125	0.06	0.5	0.03	2048	/	/	/	/	/	/	/	blaimiH	/	/	/	/	/	/	blaoxa-726
A.dhakensis	19	512	256	0.125	1	0.06	0.06	0.5	0.015	2048	/	/	/	/	/	/	/	blaimiH	/	/	/	/	/	/	blaoxa-726
	31	256	128	0.125	1	0.06	0.06	0.5	0.03	2048	/	/	/	/	/	/	/	blaimiH	/	/	/	/	/	/	blaoxa-726
	40	256	128	0.125	1	0.06	0.03	0.5	0.03	2048	/	/	/	/	/	/	/	blaimiH	/	/	/	/	/	/	blaoxa-726
	74	128	32	0.125	0.5	0.06	0.06	0.25	0.015	2048	/	/	/	/	cphA2	/	/	/	/	/	/	/	blaAQU-3	/	blaoxa-726
	78	512	256	0.125	1	0.06	0.06	0.5	0.015	2048	/	/	/	/	/	/	/	blaimiH	/	/	/	/	/	/	blaoxa-726
	91	>1024	>512	2	4	0.06	0.03	0.5	0.03	>2048	/	/	/	/	/	/	/	blaimiH	/	/	/	/	/	/	blaoxa-726
	106	128	128	0.06	0.25	0.06	0.03	0.25	0.015	1024	/	/	/	/	/	/	/	blaimiH	/	/	/	/	/	/	blaoxa-726
	107	512	256	>16	>128	0.25	0.25	0.5	0.03	>2048	/	/	/	/	/	/	/	blaimiH	/	/	/	/	blaAQU-2	/	blaoxa-726
	119	1024	256	0.5	2	0.06	0.03	0.5	0.03	2048	/	/	/	/	/	/	/	blaimiH	/	/	/	/	blaAQU-1	/	blaoxa-726
	131	1024	512	0.25	1	0.06	0.03	0.25	0.015	2048	/	/	/	/	/	/	/	blaimiH	/	/	/	/	blaAQU-2	/	blaoxa-726, blaoxa-780
	135	1024	512	1	4	0.125	0.06	0.5	0.03	2048	/	/	/	/	/	/	/	blaimiH	/	/	/	/	blaAQU-2	/	blaoxa-726
A.enteropelogenes	33	32	16	0.125	1	0.06	0.03	0.25	0.015	512	/	/	/	/	/	/	/	/	/	/	/	/	/	blaTRU	/
	39	8	4	0.06	0.25	0.125	0.06	0.25	0.015	128	/	/	/	/	/	/	/	/	/	/	/	/	/	blaTRU	/
	42	16	16	0.125	1	0.125	0.03	0.25	0.015	256	/	/	/	/	/	/	/	/	/	/	/	/	/	blaTRU	/
	100	16	8	0.06	0.5	0.125	0.06	0.25	0.015	64	/	/	/	/	/	/	/	/	/	/	/	/	/	blaTRU	/
	109	4	4	0.06	0.125	0.125	0.03	0.25	0.015	256	/	/	/	/	/	/	/	/	/	/	/	/	/	blaTRU	/
A.Veronii	10	8	<1	0.03	0.125	0.125	0.06	0.5	0.03	1024	/	/	/	/	/	/	/	/	/	/	/	/	/	/	blaoxa-912, blaoxa-10
	36	8	<1	<.0.015	0.06	0.06	0.03	0.5	0.03	1024	/	/	/	/	cphA7	/	/	/	/	/	/	/	/	/	blaoxa-912
	44	8	4	0.06	0.25	0.125	0.125	2	0.5	512	/	/	/	/	cphA3	/	/	/	/	/	/	/	/	/	blaoxa-912
	45	8	<1	<0.015	0.03	0.06	0.03	1	0.06	256	/	/	/	/	cphA3	/	/	/	/	/	/	/	/	/	blaoxa-912
	50	8	<1	<0.015	0.03	0.06	0.03	0.5	0.03	512	/	/	/	/	cphA3	/	/	/	/	/	/	/	/	/	blaoxa-912
	65	8	<1	0.03	0.06	0.06	0.06	0.5	0.06	128	/	/	/	/	cphA3	/	/	/	/	/	/	/	/	/	blaoxa-912
	68	<1	<1	0.03	0.06	0.06	0.06	0.5	0.06	1024	/	/	/	/	cphA3	/	/	/	/	/	/	/	/	/	blaoxa-912
	75	8	<1	0.03	0.06	0.06	0.03	0.5	0.06	256	/	/	/	/	cphA3	/	/	/	/	/	/	/	/	/	blaoxa-912
	77	8	<1	0.06	0.125	0.125	0.06	1	0.25	256	/	/	/	/	cphA3	/	/	/	/	/	/	/	/	/	blaoxa-912
	79	16	2	0.03	0.125	0.06	0.06	2	0.5	512	/	/	/	/	cphA3	/	/	/	/	/	/	/	/	/	blaoxa-912
	138	8	<1	<0.015	0.06	0.06	0.03	1	0.03	256	/	/	/	/	cphA3	/	/	/	/	/	/	/	/	/	blaoxa-912
	139	8	<1	0.125	0.25	0.125	0.125	0.5	0.015	<4	/	/	/	/	cphA3	/	/	/	/	/	/	/	/	/	blaoxa-912
Others	104	128	16	0.25	0.25	0.25	0.06	0.5	0.015	2048	/	/	/	/	/	/	/	/	/	/	/	/	/	/	blaoxa-912
	111	32	4	0.06	0.25	0.06	0.03	0.5	0.03	1024	/	/	/	/	cphA7	/	/	/	/	/	/	/	/	/	blaoxa-12
	130	4	<1	<0.015	0.06	0.06	<0.015	0.5	0.03	256	/	/	/	/	cphA3	/	/	/	/	/	/	/	/	/	blaoxa-726, blaoxa-917
